# Supplementary material for: Assessment of Biofilm Formation and Anti-Inflammatory Response of a Probiotic Blend in a Cultured Canine Cell Model
Source: Microorganisms. 2024 Nov 11;12(11):2284. doi: 10.3390/microorganisms12112284 (PMC11596120; doi:10.3390/microorganisms12112284)
Supplement: Supplementary file 1 [file microorganisms-12-02284-s001.zip]

Archive with 1 entries (1 files):
- microorganisms-3227769-supplementary.pdf
